# Supplementary material for: Impact of Obesogenic Environments on Sugar-Sweetened Beverage Consumption among Preschoolers: Findings from a Cross-Sectional Survey in Beijing
Source: Nutrients. 2022 Jul 12;14(14):2860. doi: 10.3390/nu14142860 (PMC9321344; doi:10.3390/nu14142860)
Supplement: Supplementary file 1 [file nutrients-14-02860-s001.zip]

Archive with 1 entries (1 files):
- nutrients-1784163-supplementary.pdf
